# Supplementary material for: Radiological Assessment in Idiopathic Pulmonary Fibrosis (IPF) Patients According to MUC5B Polymorphism
Source: Int J Mol Sci. 2022 Dec 14;23(24):15890. doi: 10.3390/ijms232415890 (PMC9784960; doi:10.3390/ijms232415890)
Supplement: Supplementary file 1 [file ijms-23-15890-s001.zip]

Archive with 1 entries (1 files):
- ijms-2023935-Supplementary.pdf
